# Supplementary material for: A feature selection method based on the Golden Jackal-Grey Wolf Hybrid Optimization Algorithm
Source: PLoS One. 2024 Jan 2;19(1):e0295579. doi: 10.1371/journal.pone.0295579 (PMC10760777; doi:10.1371/journal.pone.0295579)
Supplement: S1 Data — (ZIP) [file pone.0295579.s001.zip]

Archive with 2 entries (1 files):
- Data/
- Data/Data (Table 4 - Table 13).xlsx
