# Supplementary material for: A feature selection method based on the Golden Jackal-Grey Wolf Hybrid Optimization Algorithm
Source: PLoS One. 2024 Jan 2;19(1):e0295579. doi: 10.1371/journal.pone.0295579 (PMC10760777; doi:10.1371/journal.pone.0295579)
Supplement: S1 Data — (ZIP) [file pone.0295579.s001.zip › Data/Data (Table 4 - Table 13).xlsx]

## Sheet: Table 4
Table 4 Optimization results of different algorithms on benchmark functions
Function	Index	AO	AOA	ASO	BOA	MVO	SSA	WOA	GWO	GJO	GJO-GWO
F1	Mean	4.82e-27	2.19e-25	83.1	1.8e+50	909000000	140000000000	1.8e-248	2.79e-215	0	0
	Std	2.64e-26	1.2e-24	221	6.77e+50	1160000000	724000000000	0	0	0	0
F2	Mean	5.86e-207	1.97e-129	7500	1.83e-14	4220000	2800000	7.23e-168	4.33e-67	8.96e-124	5.09E-316
	Std	0	1.08e-128	4510	1.09e-15	1640000	1940000	0	1.28e-66	4.21e-123	0
F3	Mean	8.22e-22	0	8.19e-24	8.64e-17	7.12e-08	2.19e-07	2.05e-251	2.13e-230	0	0
	Std	4.5e-21	0	2.82e-23	1.1e-16	3.69e-08	1.15e-07	0	0	0	0
F4	Mean	2.7e-199	1.71	4.65e-21	1.46e-14	0.00046	2.3e-11	3.38e-175	1.59e-72	1.46e-130	1.59E-320
	Std	0	1.01	6.64e-21	1.42e-15	0.000128	3.91e-12	0	6.79e-72	6.51e-130	0
F5	Mean	0	0	9.82	10.7	11.5	8.66	1.47	5.02	0.978	0
	Std	0	0	0.668	0.564	0.668	1.07	2.95	1.58	2.31	0
F6	Mean	0.44	0.488	0.451	0.469	0.755	0.618	0.379	0.44	0.459	0.5
	Std	0.0941	0.0105	0.056	0.0263	0.452	0.338	0.0957	0.0477	0.0344	0.00232
F7	Mean	0.9	0.9	1	7.41	1	1	1	1.28	0.929	0.9
	Std	4.52e-16	4.52e-16	5.83e-17	0.455	0.000395	1.72e-11	0.136	0.327	0.119	4.52e-16
F8	Mean	2.84e-05	0.0999	0.857	0.305	0.573	0.743	0.137	0.143	0.0999	7.44e-162
	Std	0.000156	1.42e-09	0.122	0.00955	0.098	0.117	0.085	0.0504	3.23e-10	8.32e-162

## Sheet: Table 5
Table 5 Wilcoxon rank sum test results
Function	Vs. AO	Vs. AOA	Vs. ASO	Vs. BOA	Vs. MVO	Vs. SSA	Vs. WOA	Vs. GWO	Vs. GJO
F1	2.45E-314	1.25E-315	0	0	3.72E-310	0	6.22e-204	5.31e-170	2.17e-34
F2	2.56e-184	1.20E-318	0	1.90E-315	3.89E-318	0	8.2e-239	1.54e-269	2.19e-235
F3	0	7.05e-176	0	0	1.85e-306	0	4.43e-202	1.86e-159	4.69e-26
F4	7.59e-199	0	0	0	2.06E-311	0	2.07e-238	1.23e-271	6.92e-236
F5	2.92e-51	1.68e-301	0	0	2.48E-312	0	0	0	0
F6	6.24e-74	4.45e-250	6.5e-22	3.54e-208	2.28E-310	0	1.67e-255	1.09e-200	1.77e-228
F7	0.00121	1.66e-259	0	0	1.29e-251	0	0	0	0
F8	0	0	0	0	2.28e-308	0	0	0	0
+/-	8/0	8/0	8/0	8/0	8/0	8/0	8/0	8/0	8/0

## Sheet: Table 6
Table 6 Friedman test results
Algorithm	Friedman rank test	Rank
GJO-GWO	2.3125	1
GJO	3.5625	3
GWO	5.5	6
AO	3	2
AOA	4.625	5
ASO	6.75	7
BOA	8	8
MVO	8.875	10
SSA	8.375	9
WOA	4	4

## Sheet: Table 10
Table 10 Average number of selected features
Index	D1	D2	D3	D4	D5	D6	D7	D8	D9	D10
Allfeatures	9182	2000	4434	7070	3312	4026	10304	10000	5966	256
ABC	4433	907.9	2079.5	3340.3	1542.3	1874.2	4880.4	4713.7	2844.4	127.5
ASO	4345.9	897.6	2007.1	3315	1529	1811.1	4778	4637.2	2803.2	126.5
BA	4465.9	937.5	2087.1	3447.8	1560	1919.7	4957.4	4798.7	2866.5	125.8
DE	4863.1	1052.8	2184.4	3791.6	1804	2051.2	5075.9	5029.2	3000.8	177.5
GSA	4469.1	917.7	2062.6	3382.1	1568.8	1865	4921.8	4741	2853.8	130.1
MVO	4462.5	910.3	2070.3	3380.2	1540.4	1869.5	4978.2	4779.4	2837.2	131.6
PSO	4340	885.4	2008.5	3298.5	1481	1834.7	4834.6	4653.9	2756.3	125.7
SSA	4296.4	884.9	2020.8	3319.6	1513.6	1871.8	4852.9	4694	2789.7	124.4
GWO	4481.4	947.8	2097	3408.1	1574	1923.6	4985.6	4816.2	2857	126.3
EO	2277.9	224.4	825.6	543.7	162.4	541.6	2331.3	3011.7	857.4	95.5
HHO	2757.5	228.7	960.6	820.4	249.3	585.6	2339.3	3118.6	842.1	133.5
MPA	2257	206.4	509.1	517.1	126.3	534.6	2024.7	2805.2	614.3	114.5
GJO	2839.2	593.1	1774.4	3520.2	371.6	2015.8	5162.2	5009.4	818	184
GJO-GWO	4619.4	1005.9	2212.5	3520	1674.3	2006.8	3830.3	4991.6	2891.8	133.2

## Sheet: Table 11
Table 11 Average classification accuracy of different algorithms on datasets
Index	D1	D2	D3	D4	D5	D6	D7	D8	D9	D10
ABC	0.9176	0.9083	0.92	0.9429	0.98	0.8842	0.91	0.96	0.91	0.9736
ASO	0.9294	0.8917	0.91	0.9571	0.9825	0.8632	0.92	0.935	0.9	0.9781
BA	0.9382	0.925	0.85	0.9429	0.9775	0.8842	0.95	0.95	0.91	0.974
DE	0.9176	0.8583	0.87	0.9429	0.9775	0.8789	0.945	0.955	0.88	0.9774
GSA	0.9294	0.8	0.93	0.8929	0.9675	0.8737	0.94	0.95	0.91	0.9774
MVO	0.9176	0.925	0.91	0.9357	0.9875	0.8789	0.91	0.96	0.905	0.9751
PSO	0.9176	0.8917	0.86	0.9286	0.9775	0.8684	0.925	0.93	0.86	0.9762
SSA	0.9294	0.8833	0.84	0.9143	0.9725	0.8684	0.905	0.935	0.905	0.9737
GWO	0.9441	0.925	0.92	0.9786	0.99	0.8947	0.915	0.955	0.93	0.9779
EO	0.9647	0.9833	0.95	1	0.99	0.9211	0.985	1	0.965	0.9782
HHO	0.9382	0.9917	0.94	0.9857	0.9825	0.8895	0.985	1	0.93	0.9722
MPA	0.9676	1	0.97	1	0.9975	0.9105	0.995	1	0.98	0.9735
GJO	0.9059	0.95	0.93	1	0.94	0.8947	1	1	0.915	0.9648
GJO-GWO	0.9706	1	1	1	0.9975	0.8947	0.995	1	1	0.9731

## Sheet: Table 12
Table 12 Average runtime of different algorithms
Index	D1	D2	D3	D4	D5	D6	D7	D8	D9	D10
ABC	15.8964	11.2883	3.5635	8.865	27.9624	17.1204	29.2105	24.5929	7.1001	241.814
ASO	27.7699	9.3713	10.0063	13.6611	7.7309	8.0072	36.8482	29.3979	8.6546	217.806
BA	34.2909	13.4094	5.0749	10.6288	13.6085	14.9403	24.1208	40.208	11.736	223.515
DE	17.3292	11.3482	3.6586	9.1551	28.3423	17.5531	46.5898	27.1963	6.6174	331.522
GSA	9.5096	4.2992	1.7572	3.9998	8.4054	6.3164	14.6488	13.0252	2.8379	76.3209
MVO	31.2839	10.4833	4.8142	6.4164	8.0711	9.7012	11.4649	17.251	6.4677	139.866
PSO	43.9523	11.4441	6.459	9.5972	12.5643	11.3051	17.1917	27.9966	8.2329	222.7
SSA	47.524	15.8022	6.1817	15.3024	8.5662	10.6958	56.0515	41.1383	8.5792	247.388
GWO	35.7137	13.0713	7.1943	8.0302	7.8525	7.0885	29.685	23.6272	5.6213	284.179
EO	17.234	10.602	6.7263	5.353	4.8641	4.9371	23.3635	12.6128	3.0602	222.328
HHO	26.5467	15.4235	10.5478	8.2655	7.8866	7.3512	18.8006	18.5272	4.4308	446.587
MPA	22.8785	21.5587	7.9566	12.2473	9.6604	10.3295	37.3628	23.2741	5.4276	380.799
GJO	9.5252	2.7638	4.3127	5.2719	4.2228	5.4279	8.2307	8.0602	4.3155	169.024
GJO-GWO	0.5665	0.1417	2.2291	2.6694	0.7604	1.1737	7.9078	7.8233	1.9089	1.0543

## Sheet: Table 13
Table 13 Comprehensive rankings of different algorithms in three indicators
Index	Rankings of average selected feature count	Rankings of average classification accuracy	Rankings of average running time
ABC	8	8	7
ASO	7	9	9
BA	11	7	13
DE	14	11	11
GSA	10	12	3
MVO	1	10	5
PSO	5	13	10
SSA	6	14	14
GWO	12	5	8
EO	3	3	4
HHO	4	4	6
MPA	2	2	12
GJO	9	6	2
GJO-GWO	13	1	1

## Sheet: Table 14
Table 14 Wilcoxon rank sum test results
Index	D1	D2	D3	D4	D5	D6	D7	D8	D9	D10	+/-
Vs. ABC	3.53e-18	3.74e-18	3.8e-18	3.74e-18	3.79e-18	3.75e-18	3.74e-18	3.11e-18	3.73e-18	3.64e-18	10/0
Vs. ASO	9.12e-19	5.68e-19	8.35e-19	7.63e-19	6.94e-19	6.94e-19	7.63e-19	8.36e-19	9.91e-19	0.744	9/1
Vs. BA	3.73e-18	3.67e-18	3.8e-18	3.69e-18	3.8e-18	3.8e-18	3.84e-18	3.84e-18	3.8e-18	3.51e-18	10/0
Vs. DE	2.42e-18	4.83e-19	1.52e-23	3.08e-18	1.53e-18	1.09e-18	2.48e-20	6.38e-20	5.3e-20	3.86e-18	10/0
Vs. GSA	3.61e-19	2.13e-19	3.61e-19	4.07e-19	3.61e-19	3.19e-19	5.1e-19	4.57e-19	3.19e-19	6.84e-20	10/0
Vs. MVO	3.9e-18	3.89e-18	3.89e-18	3.89e-18	3.9e-18	3.89e-18	3.9e-18	3.89e-18	3.89e-18	3.86e-18	10/0
Vs. PSO	3.41e-18	3.86e-18	3.78e-18	2.49e-18	3.81e-18	1.06e-18	3.13e-18	1.44e-22	2.63e-18	3.86e-18	10/0
Vs. SSA	3.64e-18	3.35e-18	3.61e-18	3.47e-18	3.35e-18	3.41e-18	3.71e-18	3.76e-18	3.23e-18	2.19e-18	10/0
Vs. GWO	3.9e-18	3.89e-18	3.9e-18	3.9e-18	3.9e-18	3.69e-05	3.9e-18	3.9e-18	3.9e-18	1.02e-05	10/0
Vs. EO	3.9e-18	3.89e-18	3.88e-18	3.89e-18	3.89e-18	8.27e-09	3.89e-18	3.87e-18	3.9e-18	8.95e-07	10/0
Vs. HHO	3.89e-18	3.86e-18	3.87e-18	3.67e-18	3.88e-18	3.88e-18	3.86e-18	3.83e-18	3.63e-18	3.85e-18	10/0
Vs. MPA	3.89e-18	3.61e-18	3.66e-18	3.87e-18	3.89e-18	1.48e-11	0.000169	3.07e-18	3.68e-18	3.84e-18	10/0
Vs. GJO	2.1e-19	1.49e-19	1.78e-18	1	2.8e-18	1	2.48e-20	1	1.79e-18	3.34e-18	7/3
